# Supplementary material for: Proteomic analysis of protein phosphatase Z1 from Candida albicans
Source: PLoS One. 2017 Aug 24;12(8):e0183176. doi: 10.1371/journal.pone.0183176 (PMC5570430; doi:10.1371/journal.pone.0183176)
Supplement: S2 Table — The peptide sequences identified in all of the analyzed protein spots are listed with the protein name, the Uniprot accession number and the protein identification details in the format characteristic for the search engine used. All MS/MS spectra were analyzed by ProteinPilot, and in those cases where the analysis did not give sufficient data for protein identification a Mascot search was also performed. (XLSX) [file pone.0183176.s006.xlsx]

## Sheet: 01
Spot number	P01
ProteinPilot
%Cov	Accessions	Names	Conf	Sequence	Modifications	dMass	Prec MW	Prec m/z	Theor MW	Theor m/z
59.41	sp|Q59N80|ITPA_CANAL	Inosine triphosphate pyrophosphatase OS=Candida albicans (strain SC5314 / ATCC MYA-2876) GN=HAM1 PE=3 SV=1	99	IFQGITEGK		-0.0156232	991.518	496.766	991.534	496.774
59.41	sp|Q59N80|ITPA_CANAL	Inosine triphosphate pyrophosphatase OS=Candida albicans (strain SC5314 / ATCC MYA-2876) GN=HAM1 PE=3 SV=1	99	STITFVTGNANK	Protein Terminal Acetyl@N-term	0.138537	1293.8	647.905	1293.66	647.836
59.41	sp|Q59N80|ITPA_CANAL	Inosine triphosphate pyrophosphatase OS=Candida albicans (strain SC5314 / ATCC MYA-2876) GN=HAM1 PE=3 SV=1	99	WFVQSIGLTGLVK		0.0877421	1446.91	724.463	1446.82	724.419
59.41	sp|Q59N80|ITPA_CANAL	Inosine triphosphate pyrophosphatase OS=Candida albicans (strain SC5314 / ATCC MYA-2876) GN=HAM1 PE=3 SV=1	99	IFQGITEGK		0.0999774	991.634	496.824	991.534	496.774
59.41	sp|Q59N80|ITPA_CANAL	Inosine triphosphate pyrophosphatase OS=Candida albicans (strain SC5314 / ATCC MYA-2876) GN=HAM1 PE=3 SV=1	99	STITFVTGNANK	Protein Terminal Acetyl@N-term; Deamidated(N)@9	-0.929097	1293.71	647.863	1294.64	648.328
59.41	sp|Q59N80|ITPA_CANAL	Inosine triphosphate pyrophosphatase OS=Candida albicans (strain SC5314 / ATCC MYA-2876) GN=HAM1 PE=3 SV=1	99	STITFVTGNANK	Protein Terminal Acetyl@N-term	0.0547967	1293.71	647.863	1293.66	647.836
59.41	sp|Q59N80|ITPA_CANAL	Inosine triphosphate pyrophosphatase OS=Candida albicans (strain SC5314 / ATCC MYA-2876) GN=HAM1 PE=3 SV=1	99	WFVQSIGLTGLVK		0.12534	1446.95	724.482	1446.82	724.419
59.41	sp|Q59N80|ITPA_CANAL	Inosine triphosphate pyrophosphatase OS=Candida albicans (strain SC5314 / ATCC MYA-2876) GN=HAM1 PE=3 SV=1	97.38	IFQGITEGK		0.0963763	991.63	496.822	991.534	496.774
Mascot
	Accessions	Names		Sequence	Modifications	Protein Mass	Protein Score	Peptide Mass	Peptide Score
	sp|Q59N80|ITPA_CANAL	Inosine triphosphate pyrophosphatase OS=Candida albicans (strain SC5314 / ATCC MYA-2876) GN=HAM1 PE=3 SV=1		WFVQSIGLTGLVK		22022	138	1446.8985	58
	sp|Q59N80|ITPA_CANAL	Inosine triphosphate pyrophosphatase OS=Candida albicans (strain SC5314 / ATCC MYA-2876) GN=HAM1 PE=3 SV=1		IFQGITEGK				991.6367	55

## Sheet: 02
Spot number	P02, R02
ProteinPilot
%Cov	Accessions	Names	Conf	Sequence	Modifications	dMass	Prec MW	Prec m/z	Theor MW	Theor m/z
9.877	sp|Q5ALM6 |Q5ALM6_CANAL	Peptidyl-prolyl cis-trans isomerase OS=Candida albicans (strain SC5314 / ATCC MYA-2876)	99	HVVFGEVTEGMDVVK		0.459344	1645.28	549.433	1644.82	549.28
Mascot
	Accessions	Names		Sequence	Modifications	Protein Mass	Protein Score	Peptide Mass	Peptide Score
	sp|Q5ALM6 |Q5ALM6_CANAL	Peptidyl-prolyl cis-trans isomerase OS=Candida albicans (strain SC5314 / ATCC MYA-2876)		KHVVFGEVVDGFDVVKK	Carbamidomethyl©	20965	84	1243.7749	63
	sp|Q5ALM6 |Q5ALM6_CANAL	Peptidyl-prolyl cis-trans isomerase OS=Candida albicans (strain SC5314 / ATCC MYA-2876)		KKIESCGTSSGTPSASVVIEESGEAEK				1642.8579	65

## Sheet: 03
Spot number	P03
ProteinPilot
%Cov	Accessions	Names	Conf	Sequence	Modifications	dMass	Prec MW	Prec m/z	Theor MW	Theor m/z	Time
12.3	sp|A0A1D8PNS0| A0A1D8PNS0_CANAL	Guanylate kinase OS=Candida albicans (strain SC5314 / ATCC MYA-2876)	99	TCLLDIDMQGVK	Carbamidomethyl(C)@2; Oxidation(M)@8	0.0930323	1407.77	704.891	1407.67	704.844	26.2394
12.3	sp|A0A1D8PNS0| A0A1D8PNS0_CANAL	Guanylate kinase OS=Candida albicans (strain SC5314 / ATCC MYA-2876)	99	TCLLDIDMQGVK	Carbamidomethyl(C)@2; Oxidation(M)@8	0.111831	1407.79	704.9	1407.67	704.844	26.3219
12.3	sp|A0A1D8PNS0| A0A1D8PNS0_CANAL	Guanylate kinase OS=Candida albicans (strain SC5314 / ATCC MYA-2876)	99	TCLLDIDMQGVK	Carbamidomethyl(C)@2; Oxidation(M)@8	0.104629	1407.78	704.896	1407.67	704.844	26.447
Mascot
	Accessions	Names		Sequence	Modifications	Protein Mass	Protein Score	Peptide Mass	Peptide Score
	sp|A0A1D8PNS0| A0A1D8PNS0_CANAL	Guanylate kinase OS=Candida albicans (strain SC5314 / ATCC MYA-2876)		TCLLDIDMQGVK		27998	462	1407.7438	55
	sp|A0A1D8PNS0| A0A1D8PNS0_CANAL	Guanylate kinase OS=Candida albicans (strain SC5314 / ATCC MYA-2876)		GTETEDSLQKR				1106.6139	76
	sp|A0A1D8PNS0| A0A1D8PNS0_CANAL	Guanylate kinase OS=Candida albicans (strain SC5314 / ATCC MYA-2876)		GTETEDSLQKR				1262.7173	30
	sp|A0A1D8PNS0| A0A1D8PNS0_CANAL	Guanylate kinase OS=Candida albicans (strain SC5314 / ATCC MYA-2876)		YLFISPPSIEELK				1534.8725	58
	sp|A0A1D8PNS0| A0A1D8PNS0_CANAL	Guanylate kinase OS=Candida albicans (strain SC5314 / ATCC MYA-2876)		LFAEYPDKFGFSVSNTTR				2078.1219	62

## Sheet: 04
Spot number	P04
Mascot
	Accessions	Names	Sequence	Modifications	Protein Mass	Protein Score	Peptide Mass	Peptide Score
	Q5AJ93_CANAL	40S ribosomal protein S7-A OS=Candida albicans (strain SC5314 / ATCC MYA-2876)	QVVFEIPGESH		21234	252	1240.6477	43
	Q5AJ93_CANAL	40S ribosomal protein S7-A OS=Candida albicans (strain SC5314 / ATCC MYA-2876)	ILEDLVFPTEIIGKR				1742.1994	55

## Sheet: 07
Spot number	P07
Mascot
	Accessions	Names	Sequence	Modifications	Protein Mass	Protein Score	Peptide Mass	Peptide Score
	sp|A0A1D8PK |A0A1D8PK_CANAL	Peptidyl-prolyl cis-trans isomerase OS=Candida albicans (strain SC5314 / ATCC MYA-2876)	ITIGLFGTVVPK		25342	303	1243.7749	55
	sp|A0A1D8PK |A0A1D8PK_CANAL	Peptidyl-prolyl cis-trans isomerase OS=Candida albicans (strain SC5314 / ATCC MYA-2876)	NTNGSQFFITTALTK				1642.8579	65
	sp|A0A1D8PK |A0A1D8PK_CANAL	Peptidyl-prolyl cis-trans isomerase OS=Candida albicans (strain SC5314 / ATCC MYA-2876)	VLCTGELGPSYENTVFHR	Carbamidomethyl(C)			2078.1755	34

## Sheet: 09
Spot number	P09
Mascot
	Accessions	Names		Sequence	Modifications	Protein Mass	Protein Score	Peptide Mass	Peptide Score
	sp|A0A1D8PK |A0A1D8PK_CANAL	Peptidyl-prolyl cis-trans isomerase OS=Candida albicans (strain SC5314 / ATCC MYA-2876)		ITIGLFGTVVPK		25342	239	1243.8539	55
	sp|A0A1D8PK |A0A1D8PK_CANAL	Peptidyl-prolyl cis-trans isomerase OS=Candida albicans (strain SC5314 / ATCC MYA-2876)		NTNGSQFFITTALTK				1642.9304	51
	sp|Q5AML4_CANAL	likely cytosolic ribosomal protein L20 OS=Candida albicans (strain SC5314 / ATCC MYA-2876)		NLPTESVPEPK		20325	238	1209.7288	75
	sp|Q5AML4_CANAL	likely cytosolic ribosomal protein L20 OS=Candida albicans (strain SC5314 / ATCC MYA-2876)		VGAVETMYQDLAAR	Oxidation (M)			1538.8924	35

## Sheet: 10
Spot number	P10,R10
Mascot
	Accessions	Names	Sequence	Modifications	Protein Mass	Protein Score	Peptide Mass	Peptide Score
	sp|A0A1D8PLC9 |A0A1D8PLC9_CANAL	60S ribosomal protein L20 OS=Candida albicans (strain SC5314 / ATCC MYA-2876)	NLPTESVPEPK		20325	292	1209.6907	64
	sp|A0A1D8PLC9 |A0A1D8PLC9_CANAL	60S ribosomal protein L20 OS=Candida albicans (strain SC5314 / ATCC MYA-2876)	VGAVETMYQDLAAR	Oxidation (M)			1538.8519	40
	sp|A0A1D8PLC9 |A0A1D8PLC9_CANAL	60S ribosomal protein L20 OS=Candida albicans (strain SC5314 / ATCC MYA-2876)	LNEYQVIGR				1091.6340	65

## Sheet: 13
Spot number	P13
Mascot
	Accessions	Names	Sequence	Modifications	Protein Mass	Protein Score	Peptide Mass	Peptide Score
	sp|Q5AEN2 |Q5AEN2_CANAL	Ribosomal 60S subunit protein L9B OS=Candida albicans (strain SC5314 / ATCC MYA-2876)	DGQDYVEIR		21705	161	1093.6066	50
	sp|Q5AEN2 |Q5AEN2_CANAL	Ribosomal 60S subunit protein L9B OS=Candida albicans (strain SC5314 / ATCC MYA-2876)	SLIANLITGVTK				1228.8010	85

## Sheet: 15
Spot number	P15
ProteinPilot
%Cov	Accessions	Names	Conf	Sequence	Modifications	dMass	Prec MW	Prec m/z	Theor MW	Theor m/z	Time
33.82	sp|Q5A3V6|RIB3_CANAL	3,4-dihydroxy-2-butanone 4-phosphate synthase OS=Candida albicans (strain SC5314 / ATCC MYA-2876) GN=RIB3 PE=1 SV=2	99	ANQLELPPMLANR	Oxidation(M)@9	0.0727929	1481.84	741.927	1481.77	741.89	25.8507
33.82	sp|Q5A3V6|RIB3_CANAL	3,4-dihydroxy-2-butanone 4-phosphate synthase OS=Candida albicans (strain SC5314 / ATCC MYA-2876) GN=RIB3 PE=1 SV=2	99	IININQLVEYISK		0.11039	1545.99	774.001	1545.88	773.946	33.5492
33.82	sp|Q5A3V6|RIB3_CANAL	3,4-dihydroxy-2-butanone 4-phosphate synthase OS=Candida albicans (strain SC5314 / ATCC MYA-2876) GN=RIB3 PE=1 SV=2	99	YSSGYVCVPLSEER	Carbamidomethyl(C)@7	0.114099	1644.86	823.437	1644.75	823.38	25.8065
33.82	sp|Q5A3V6|RIB3_CANAL	3,4-dihydroxy-2-butanone 4-phosphate synthase OS=Candida albicans (strain SC5314 / ATCC MYA-2876) GN=RIB3 PE=1 SV=2	99	ANQLELPPMLANR	Oxidation(M)@9	0.104409	1481.87	741.942	1481.77	741.89	25.9355
33.82	sp|Q5A3V6|RIB3_CANAL	3,4-dihydroxy-2-butanone 4-phosphate synthase OS=Candida albicans (strain SC5314 / ATCC MYA-2876) GN=RIB3 PE=1 SV=2	99	ANQLELPPMLANR	Oxidation(M)@9	0.1204	1481.89	741.951	1481.77	741.89	26.0677
33.82	sp|Q5A3V6|RIB3_CANAL	3,4-dihydroxy-2-butanone 4-phosphate synthase OS=Candida albicans (strain SC5314 / ATCC MYA-2876) GN=RIB3 PE=1 SV=2	99	IININQLVEYISK		0.125405	1546	774.008	1545.88	773.946	33.2924
33.82	sp|Q5A3V6|RIB3_CANAL	3,4-dihydroxy-2-butanone 4-phosphate synthase OS=Candida albicans (strain SC5314 / ATCC MYA-2876) GN=RIB3 PE=1 SV=2	99	IININQLVEYISK		0.114784	1545.99	774.003	1545.88	773.946	33.4208
Mascot
	Accessions	Names		Sequence	Modifications	Protein Mass	Protein Score	Peptide Mass	Peptide Score
	sp|Q5A3V6|RIB3_CANAL	3,4-dihydroxy-2-butanone 4-phosphate synthase OS=Candida albicans (strain SC5314 / ATCC MYA-2876) GN=RIB3 PE=1 SV=2		ANQLELPPMLANR	Oxidation (M)	22600	199	1481.8394	53
	sp|Q5A3V6|RIB3_CANAL	3,4-dihydroxy-2-butanone 4-phosphate synthase OS=Candida albicans (strain SC5314 / ATCC MYA-2876) GN=RIB3 PE=1 SV=2		IININQLVEYISK				1546.0015	103
	sp|Q5A3V6|RIB3_CANAL	3,4-dihydroxy-2-butanone 4-phosphate synthase OS=Candida albicans (strain SC5314 / ATCC MYA-2876) GN=RIB3 PE=1 SV=2		YSSGYVCVPLSEER	Carbamidomethyl©			1644.8592	43
	Accessions	Names		Sequence	Modifications	Protein Mass	Protein Score	Peptide Mass	Peptide Score
	sp|A0A1D8PP67_CANAL	Riboflavin synthase OS=Candida albicans (strain SC5314 / ATCC MYA-2876)		FIEKQVEINLTGQIENSDSPLNK		21705	128	2615.3585	40
	sp|A0A1D8PP67_CANAL	Riboflavin synthase OS=Candida albicans (strain SC5314 / ATCC MYA-2876)		MFTGLVETIGTVLDYSK	Oxidation (M)			1889.1201	84

## Sheet: 16
Spot number	P16, R16
ProteinPilot
%Cov	Accessions	Names	Conf	Sequence	Modifications	dMass	Prec MW	Prec m/z	Theor MW	Theor m/z	Time
49.49	sp|Q9Y7F0|TSA1_CANAL	Peroxiredoxin TSA1 OS=Candida albicans (strain SC5314 / ATCC MYA-2876) GN=TSA1 PE=2 SV=1	99	DYGVLIEEEGVALR		-0.129312	1561.67	781.842	1561.8	781.907	29.4059
49.49	sp|Q9Y7F0|TSA1_CANAL	Peroxiredoxin TSA1 OS=Candida albicans (strain SC5314 / ATCC MYA-2876) GN=TSA1 PE=2 SV=1	99	GIFLIDPK		0.199128	901.727	451.87	901.527	451.771	31.0086
49.49	sp|Q9Y7F0|TSA1_CANAL	Peroxiredoxin TSA1 OS=Candida albicans (strain SC5314 / ATCC MYA-2876) GN=TSA1 PE=2 SV=1	99	LLEAFQFTEK		0.0248435	1224.66	613.339	1224.64	613.327	29.5692
49.49	sp|Q9Y7F0|TSA1_CANAL	Peroxiredoxin TSA1 OS=Candida albicans (strain SC5314 / ATCC MYA-2876) GN=TSA1 PE=2 SV=1	99	QITINDLPVGR	Gln->pyro-Glu@N-term	-0.159443	1207.5	604.756	1207.66	604.835	28.7066
49.49	sp|Q9Y7F0|TSA1_CANAL	Peroxiredoxin TSA1 OS=Candida albicans (strain SC5314 / ATCC MYA-2876) GN=TSA1 PE=2 SV=1	98.92	APVVQQPAPSFKK		-0.276179	1395.51	466.178	1395.79	466.27	23.2347
49.49	sp|Q9Y7F0|TSA1_CANAL	Peroxiredoxin TSA1 OS=Candida albicans (strain SC5314 / ATCC MYA-2876) GN=TSA1 PE=2 SV=1	99	APVVQQPAPSFK		-0.0909576	1267.6	634.808	1267.69	634.854	23.3652
49.49	sp|Q9Y7F0|TSA1_CANAL	Peroxiredoxin TSA1 OS=Candida albicans (strain SC5314 / ATCC MYA-2876) GN=TSA1 PE=2 SV=1	99	APVVQQPAPSFK		-0.0991369	1267.59	634.804	1267.69	634.854	23.6083
49.49	sp|Q9Y7F0|TSA1_CANAL	Peroxiredoxin TSA1 OS=Candida albicans (strain SC5314 / ATCC MYA-2876) GN=TSA1 PE=2 SV=1	99	APVVQQPAPSFK		-0.0896148	1267.6	634.809	1267.69	634.854	23.8548
49.49	sp|Q9Y7F0|TSA1_CANAL	Peroxiredoxin TSA1 OS=Candida albicans (strain SC5314 / ATCC MYA-2876) GN=TSA1 PE=2 SV=1	99	DYGVLIEEEGVALR		-0.112099	1561.69	781.851	1561.8	781.907	29.182
49.49	sp|Q9Y7F0|TSA1_CANAL	Peroxiredoxin TSA1 OS=Candida albicans (strain SC5314 / ATCC MYA-2876) GN=TSA1 PE=2 SV=1	99	DYGVLIEEEGVALR		-0.112709	1561.69	781.85	1561.8	781.907	29.276
49.49	sp|Q9Y7F0|TSA1_CANAL	Peroxiredoxin TSA1 OS=Candida albicans (strain SC5314 / ATCC MYA-2876) GN=TSA1 PE=2 SV=1	99	DYGVLIEEEGVALR		-0.103919	1561.69	781.855	1561.8	781.907	29.5302
49.49	sp|Q9Y7F0|TSA1_CANAL	Peroxiredoxin TSA1 OS=Candida albicans (strain SC5314 / ATCC MYA-2876) GN=TSA1 PE=2 SV=1	99	DYGVLIEEEGVALR		-0.0823114	1561.72	781.865	1561.8	781.907	29.6591
49.49	sp|Q9Y7F0|TSA1_CANAL	Peroxiredoxin TSA1 OS=Candida albicans (strain SC5314 / ATCC MYA-2876) GN=TSA1 PE=2 SV=1	99	DYGVLIEEEGVALR		-0.114296	1561.68	781.85	1561.8	781.907	29.7932
49.49	sp|Q9Y7F0|TSA1_CANAL	Peroxiredoxin TSA1 OS=Candida albicans (strain SC5314 / ATCC MYA-2876) GN=TSA1 PE=2 SV=1	99	GIFLIDPK		-0.182308	901.345	451.68	901.527	451.771	29.0403
49.49	sp|Q9Y7F0|TSA1_CANAL	Peroxiredoxin TSA1 OS=Candida albicans (strain SC5314 / ATCC MYA-2876) GN=TSA1 PE=2 SV=1	99	LLEAFQFTEK		0.0794129	1224.72	613.366	1224.64	613.327	29.4449
49.49	sp|Q9Y7F0|TSA1_CANAL	Peroxiredoxin TSA1 OS=Candida albicans (strain SC5314 / ATCC MYA-2876) GN=TSA1 PE=2 SV=1	99	LLEAFQFTEK		0.164014	1224.8	613.409	1224.64	613.327	30.603
49.49	sp|Q9Y7F0|TSA1_CANAL	Peroxiredoxin TSA1 OS=Candida albicans (strain SC5314 / ATCC MYA-2876) GN=TSA1 PE=2 SV=1	99	LLEAFQFTEK		0.116769	1224.76	613.385	1224.64	613.327	30.7362
49.49	sp|Q9Y7F0|TSA1_CANAL	Peroxiredoxin TSA1 OS=Candida albicans (strain SC5314 / ATCC MYA-2876) GN=TSA1 PE=2 SV=1	99	QITINDLPVGR	Gln->pyro-Glu@N-term	-0.132464	1207.52	604.769	1207.66	604.835	28.5769
49.49	sp|Q9Y7F0|TSA1_CANAL	Peroxiredoxin TSA1 OS=Candida albicans (strain SC5314 / ATCC MYA-2876) GN=TSA1 PE=2 SV=1	99	QITINDLPVGR		-0.105795	1224.58	613.296	1224.68	613.349	26.922
49.49	sp|Q9Y7F0|TSA1_CANAL	Peroxiredoxin TSA1 OS=Candida albicans (strain SC5314 / ATCC MYA-2876) GN=TSA1 PE=2 SV=1	99	QITINDLPVGR		-0.13778	1224.54	613.28	1224.68	613.349	27.0473
49.49	sp|Q9Y7F0|TSA1_CANAL	Peroxiredoxin TSA1 OS=Candida albicans (strain SC5314 / ATCC MYA-2876) GN=TSA1 PE=2 SV=1	99	QITINDLPVGR		-0.124961	1224.56	613.286	1224.68	613.349	27.1709
49.49	sp|Q9Y7F0|TSA1_CANAL	Peroxiredoxin TSA1 OS=Candida albicans (strain SC5314 / ATCC MYA-2876) GN=TSA1 PE=2 SV=1	99	QITINDLPVGR		-0.145959	1224.54	613.276	1224.68	613.349	26.7924
49.49	sp|Q9Y7F0|TSA1_CANAL	Peroxiredoxin TSA1 OS=Candida albicans (strain SC5314 / ATCC MYA-2876) GN=TSA1 PE=2 SV=1	99	QITINDLPVGR		-0.00276028	1224.68	613.347	1224.68	613.349	27.3302
49.49	sp|Q9Y7F0|TSA1_CANAL	Peroxiredoxin TSA1 OS=Candida albicans (strain SC5314 / ATCC MYA-2876) GN=TSA1 PE=2 SV=1	98.39	QITINDLPVGR		0.0678014	1224.75	613.383	1224.68	613.349	26.7035
Mascot
	Accessions	Names		Sequence	Modifications	Protein Mass	Protein Score	Peptide Mass	Peptide Score
	sp|Q9Y7F0|TSA1_CANAL	Peroxiredoxin TSA1 OS=Candida albicans (strain SC5314 / ATCC MYA-2876) GN=TSA1 PE=2 SV=1		GIFLIDPK		21846	143	901.5735	42
	sp|Q9Y7F0|TSA1_CANAL	Peroxiredoxin TSA1 OS=Candida albicans (strain SC5314 / ATCC MYA-2876) GN=TSA1 PE=2 SV=1		LLEAFQFTEK				1224.9634	67
	sp|Q9Y7F0|TSA1_CANAL	Peroxiredoxin TSA1 OS=Candida albicans (strain SC5314 / ATCC MYA-2876) GN=TSA1 PE=2 SV=1		QITINDLPVGR				1225.0402	60
	sp|Q9Y7F0|TSA1_CANAL	Peroxiredoxin TSA1 OS=Candida albicans (strain SC5314 / ATCC MYA-2876) GN=TSA1 PE=2 SV=1		APVVQQPAPSFKK				1396.2003	42
	sp|Q9Y7F0|TSA1_CANAL	Peroxiredoxin TSA1 OS=Candida albicans (strain SC5314 / ATCC MYA-2876) GN=TSA1 PE=2 SV=1		DYGVLIEEEGVALR				1561.8747	108

[truncated: 24 more sheets: 17, 18, 20, 21, 22, 23, 25, 27, 28, 29, 30, 31, 32, 34, 35, 36, 39, 42, 43, 44 …]
